# Supplementary material for: Case Report: Cardiac angiosarcoma with rib pain as the first symptom
Source: Front Oncol. 2026 Apr 13;16:1815522. doi: 10.3389/fonc.2026.1815522 (PMC13111074; doi:10.3389/fonc.2026.1815522)
Supplement: Supplementary file 1 [file SupplementaryFile1.zip]

Archive with 19 entries (18 files):
- video files/
- video files/Screening Chest CT.mp4
- __MACOSX/video files/._Screening Chest CT.mp4
- video files/supplementary data.docx
- __MACOSX/video files/._supplementary data.docx
- video files/Supplementary Videos  .docx
- __MACOSX/video files/._Supplementary Videos  .docx
- video files/figure.tif
- __MACOSX/video files/._figure.tif
- video files/Figure.docx
- __MACOSX/video files/._Figure.docx
- video files/Suppl. Video 1.mp4
- __MACOSX/video files/._Suppl. Video 1.mp4
- video files/Suppl. Video 2.mp4
- __MACOSX/video files/._Suppl. Video 2.mp4
- video files/Suppl. Video 3.mp4
- __MACOSX/video files/._Suppl. Video 3.mp4
- video files/Suppl. Video 4.mp4
- __MACOSX/video files/._Suppl. Video 4.mp4
